# Supplementary material for: c-Myc Regulates Self-Renewal in Bronchoalveolar Stem Cells
Source: PLoS One. 2011 Aug 17;6(8):e23707. doi: 10.1371/journal.pone.0023707 (PMC3157444; doi:10.1371/journal.pone.0023707)
Supplement: Table S2 — Significant genes altered by c-Myc depletion in BASCs, potential regulation by miRNA, and presence of Myc/Max motifs. (XLS) [file pone.0023707.s002.xls]

## Sheet: Table S2
Table S2
Gene title	Gene symbol	Entrez Gene	P value	Fold-Change	KO vs. Control	Targeted by miRNA	Number of Myc/Max motif
ATP-binding cassette, sub-family A (ABC1), member 1	Abca1	11303	0.0179402	3.03896	up		6
ATP-binding cassette, sub-family A (ABC1), member 7	Abca7	27403	0.0430624	2.34322	up
abhydrolase domain containing 3	Abhd3	106861	0.000352111	2.16594	up
ABI gene family, member 3 (NESH) binding protein	Abi3bp	320712	0.00174499	2.29951	up
a disintegrin and metallopeptidase domain 23	Adam23	23792	0.0208749	3.29776	up
a disintegrin and metallopeptidase domain 23 /// similar to ADAM23	Adam23	23792	0.0352739	2.07633	up
a disintegrin-like and metallopeptidase (reprolysin type) with thrombospondin ty	Adamts9	101401	0.0134514	2.33881	up		2
ADAMTS-like 5	Adamtsl5	66548	0.0291647	2.59392	up
adenylate cyclase 7	Adcy7	11513	0.00268785	-5.07514	down
adenylate cyclase activating polypeptide 1 receptor 1	Adcyap1r1	11517	0.00179987	-2.51506	down	miR-139-5p
aldo-keto reductase family 1, member C12 /// aldo-keto reductase family 1, membe	Akr1c12	27384	0.0313532	4.2605	up
aldo-keto reductase family 1, member C13	Akr1c13	27384	0.0204157	4.32966	up
activated leukocyte cell adhesion molecule	Alcam	11658	0.0141759	-2.09644	down
angiopoietin 1	Angpt1	11600	0.0423792	2.36684	up
angiopoietin-like 2	Angptl2	26360	0.0447557	-3.54734	down
amine oxidase, copper containing 2 (retina-specific) /// amine oxidase, copper c	Aoc2	11754	0.0185811	2.20049	up
Rho GTPase activating protein 18	Arhgap18	73910	0.0163194	2.22383	up
Rho GTPase activating protein 20	Arhgap20	244867	0.00255607	3.03669	up		2
arylsulfatase J	Arsj	271970	0.0257048	-2.56491	down		2
argininosuccinate synthetase 1	Ass1	11898	0.0253494	-3.67409	down	miR-214
ATPase, class V, type 10A	Atp10a	11982	0.0455202	-2.05095	down	miR-19b
alpha thalassemia/mental retardation syndrome X-linked homolog (human)	Atrx	22589	0.0157174	-2.03899	down	miR-139-5p, miR-19b	2
UDP-Gal:betaGlcNAc beta 1,4-galactosyltransferase, polypeptide 5	B4galt5	56336	0.040101	2.27165	up
brain abundant, membrane attached signal protein 1 /// similar to 22 kDa neurona	Basp1	70350	0.0047677	-2.61109	down
branched chain aminotransferase 1, cytosolic	Bcat1	12035	0.0306696	-2.73186	down
Bernardinelli-Seip congenital lipodystrophy 2 homolog (human)	Bscl2	14705	0.00698526	2.38762	up		2
complement component 1, r subcomponent	C1r	50909	0.0257317	2.3325	up
complement component 1, s subcomponent /// similar to Complement component 1, s	C1s	50908	0.00967045	3.26409	up
RIKEN cDNA C730049O14 gene	C730049O14Rik	320117	0.00271966	2.68162	up
cell adhesion molecule 4	Cadm4	260299	0.00625736	-2.13363	down
cholecystokinin	Cck	12424	0.0225563	-4.74421	down	miR-34b-3p	2
cyclin A2	Ccna2	12428	0.0395886	-2.00785	down
CDC42 effector protein (Rho GTPase binding) 3	Cdc42ep3	260409	0.00298757	-3.38658	down
cell division cycle 6 homolog (S. cerevisiae)	Cdc6	23834	0.0377126	-2.67208	down		2
cell division cycle associated 5	Cdca5	67849	0.0436648	-2.01279	down	miR-214
chromatin licensing and DNA replication factor 1	Cdt1	67177	0.0160086	-2.04856	down		2
CCAAT/enhancer binding protein (C/EBP), alpha	Cebpa	12606	0.0113541	2.79247	up		2
ChaC, cation transport regulator-like 1 (E. coli)	Chac1	69065	0.00611659	-2.58749	down	miR-26a
chromodomain helicase DNA binding protein 1	Chd1	12648	0.0245473	-2.00229	down		2
checkpoint kinase 1 homolog (S. pombe)	Chek1	12649	0.0134126	-2.09881	down	miR-26a	2
camello-like 4	Cml4	68396	0.00180742	2.11821	up		2
cyclin N-terminal domain containing 1 /// WNK lysine deficient protein kinase 4	Cntd1	68107	0.0220843	2.36135	up		4
collagen, type XIV, alpha 1	Col14a1	12818	0.0324734	3.62423	up	miR-126-3p	2
collagen, type XVIII, alpha 1	Col18a1	12822	0.0107281	2.33052	up		2
collagen, type VI, alpha 2	Col6a2	12834	0.0364858	2.49273	up	miR-126-3p	2
cysteine-rich protein 1 (intestinal)	Crip1	12925	0.00363989	-2.17293	down		6
cathepsin C	Ctsc	13032	0.00375537	-3.55232	down		2
chemokine (C-X-C motif) receptor 7	Cxcr7	12778	0.00156375	3.24617	up
DCN1, defective in cullin neddylation 1, domain containing 1 (S. cerevisiae) ///	Dcun1d1	114893	0.0298356	-2.01271	down		2
DEAD (Asp-Glu-Ala-Asp) box polypeptide 46	Ddx46	212880	0.0439154	-2.47035	down	miR-130a	2
dyskeratosis congenita 1, dyskerin homolog (human)	Dkc1	245474	0.0243373	-2.51077	down
dickkopf homolog 3 (Xenopus laevis)	Dkk3	50781	0.0147361	2.36066	up		2
dystrophia myotonica-protein kinase	Dmpk	13400	0.0259867	2.4555	up
dipeptidase 1 (renal)	Dpep1	13479	0.000885731	-2.05443	down	miR-125b-5p, miR-214
dihydropyrimidinase-like 3	Dpysl3	22240	0.000701686	-2.14451	down	miR-17	4
dual specificity phosphatase 4	Dusp4	319520	0.00488431	-2.67264	down		2
DAZ interacting protein 3, zinc finger	Dzip3	224170	0.017026	-2.17328	down
endothelin receptor type A	Ednra	13617	0.00670397	2.25914	up
endothelin receptor type B	Ednrb	13618	0.000204851	9.32936	up		2
ephrin B2	Efnb2	13642	0.0047252	-2.03417	down	miR-19b
Embryonal Fyn-associated substrate	Efs	13644	0.00286194	3.08485	up
eukaryotic translation initiation factor 3, subunit A	Eif3a	13669	0.0400121	-2.52622	down	miR-20a
elastase 1, pancreatic	Ela1	109901	0.00071756	-2.43452	down
embigin	Emb	13723	0.00381057	2.76558	up
enolase 3, beta muscle	Eno3	13808	0.00112379	-2.01752	down	miR-34a, miR-34c	2
ectonucleotide pyrophosphatase/phosphodiesterase 3	Enpp3	209558	0.0133275	2.22306	up
estrogen receptor 1 (alpha)	Esr1	13982	0.00432688	2.172	up
exonuclease 1	Exo1	26909	0.0286278	-2.17579	down		2
fatty acid binding protein 5, epidermal	Fabp5	16592	2.31669e-05	-2.97773	down
family with sequence similarity 176, member B	Fam176b	230752	0.000120218	-12.7494	down	miR-574-3p, miR-125b-5p	2
Fanconi anemia, complementation group B	Fancb	237211	0.00664053	-2.04142	down		2
Fanconi anemia, complementation group D2	Fancd2	211651	0.0408389	-2.0042	down
fibroblast growth factor receptor-like 1 /// similar to fibroblast growth factor	Fgfrl1	116701	0.00202998	2.0046	up	miR-126-3p	2
four and a half LIM domains 1	Fhl1	14199	0.0248641	-3.28877	down	miR-574-3p	2
C-fos induced growth factor	Figf	14205	0.00254194	2.05441	up
fidgetin-like 1	Fignl1	60530	0.0326642	-2.01486	down
fibronectin leucine rich transmembrane protein 2	Flrt2	399558	0.0304806	-2.25332	down
fibromodulin	Fmod	14264	0.0176684	2.17851	up
FXYD domain-containing ion transport regulator 5	Fxyd5	18301	0.00096176	-5.13352	down
growth arrest specific 1	Gas1	14451	0.0287703	2.20069	up
growth arrest specific 6	Gas6	14456	0.027035	2.08309	up	miR-30a*
guanine deaminase	Gda	14544	0.0048899	4.05289	up		2
growth differentiation factor 15	Gdf15	23886	0.00207842	-2.50086	down		2
glutamine fructose-6-phosphate transaminase 2	Gfpt2	14584	0.00472017	2.14483	up
gap junction protein, beta 5	Gjb5	14622	0.00543866	2.71018	up		4
glycine decarboxylase	Gldc	104174	0.000108835	3.19272	up
guanine nucleotide binding protein, alpha 13	Gna13	14674	0.0444054	-2.07588	down		4
guanine nucleotide binding protein (G protein), beta 4	Gnb4	14696	0.0271251	-2.64137	down
glucosamine-6-phosphate deaminase 1	Gnpda1	26384	0.00252686	2.27741	up
G protein-coupled receptor 133	Gpr133	243277	0.0130044	3.10599	up
G protein-coupled receptor 153	Gpr153	100129	0.0010648	-2.05218	down	miR34c
G protein-coupled receptor 64	Gpr64	237175	0.00350569	11.3245	up
G protein-coupled receptor, family C, group 5, member B	Gprc5b	64297	0.0132487	2.08516	up
gene regulated by estrogen in breast cancer protein /// similar to Greb1 protein	Greb1	268527	0.00409111	2.91224	up
gremlin 2 homolog, cysteine knot superfamily (Xenopus laevis)	Grem2	23893	0.000369187	-12.7647	down
heparin-binding EGF-like growth factor	Hbegf	15200	0.00690393	-2.68604	down
histone cluster 2, H3c2	Hist2h3c2	97114	0.00773173	2.17676	up
high mobility group AT-hook 2	Hmga2	15364	0.0474407	-2.64223	down		4
homeo box B5	Hoxb5	15413	0.0119982	2.08497	up		2
HtrA serine peptidase 1	Htra1	56213	0.000307308	-2.37484	down	miR-574-3p
interferon zeta /// similar to interferon zeta /// predicted gene, OTTMUSG000000	Ifnz	319146	0.00928662	2.01756	up
interferon-related developmental regulator 2	Ifrd2	15983	0.0208068	-2.16213	down	miR-34b-3p
insulin-like growth factor binding protein 3	Igfbp3	16009	0.0105078	3.1888	up		2
interleukin 11	Il11	16156	0.0143351	-2.744	down	miR-26a
interleukin 1 receptor-like 1	Il1rl1	17082	0.00058736	-2.30959	down		2
interleukin 1 receptor-like 2	Il1rl2	107527	0.00608766	2.884	up		2
importin 7	Ipo7	233726	0.00523238	-2.07894	down	miR-106b, miR-34b-3p
interleukin-1 receptor-associated kinase 3	Irak3	73914	0.0134772	4.06975	up		2
inositol 1,4,5-triphosphate receptor 3	Itpr3	16440	0.0024382	-2.63345	down	miR-125b-5p,-214,-34a,-34c	6
jumonji domain containing 8	Jmjd8	72106	0.00128866	2.00748	up		2
potassium channel, subfamily K, member 2	Kcnk2	16526	0.000203017	-2.85374	down	miR-139-5p
potassium intermediate/small conductance calcium-activated channel, subfamily N,	Kcnn4	16534	0.00723522	-2.70945	down		2
KH domain containing, RNA binding, signal transduction associated 3	Khdrbs3	13992	0.0111911	-3.47636	down		2
kinesin family member 11	Kif11	16551	0.0355237	-2.2513	down
kinesin family member 23	Kif23	71819	0.0485348	-2.87182	down	miR-130a, miR-34b-3p
Kruppel-like factor 5	Klf5	12224	0.0254653	-2.46742	down		4
karyopherin (importin) alpha 3	Kpna3	16648	0.0455157	-2.13813	down	miR-214
laminin, alpha 2	Lama2	16773	0.0046783	-2.57735	down
LAG1 homolog, ceramide synthase 4	Lass4	67260	0.00143167	-3.51351	down	miR-574-3p
lipopolysaccharide binding protein	Lbp	16803	0.0119428	2.35284	up		2
late cornified envelope 1F	Lce1f	67828	0.0372348	-2.22148	down
lactate dehydrogenase B	Ldhb	16832	0.0169376	2.14773	up
similar to Glutathione reductase, mitochondrial precursor (GR) (GRase)	LOC630729	630729	0.0264233	-2.62576	down
lipoprotein lipase	Lpl	16956	0.00808362	3.43724	up
leucine-rich repeats and immunoglobulin-like domains 3	Lrig3	320398	0.000919915	2.3377	up	miR-126-3p	6
leucine rich repeat containing 8 family, member C	Lrrc8c	100604	0.00416121	-3.20916	down
leucine rich repeat and coiled-coil domain containing 1	Lrrcc1	71710	0.0155887	2.2366	up
mannosidase 1, alpha	Man1a	17155	0.00684246	2.58757	up
mitogen-activated protein kinase 12	Mapk12	29857	0.0034459	2.27307	up		2
microtubule associated serine/threonine kinase-like	Mastl	67121	0.0365182	-2.25806	down	miR-106b,-17,-20a, -214,-34a
matrin 3	Matr3	17184	0.0400366	-3.34109	down		2
myelin basic protein	Mbp	17196	0.00823567	2.53802	up
minichromosome maintenance deficient 2 mitotin (S. cerevisiae)	Mcm2	17216	0.0316399	-2.41803	down
minichromosome maintenance deficient 5, cell division cycle 46 (S. cerevisiae)	Mcm5	17218	0.0102908	-2.17302	down	miR-574-3p
mesoderm specific transcript	Mest	17294	0.00885236	4.06073	up
methylmalonic aciduria (cobalamin deficiency) type B homolog (human)	Mmab	77697	0.0246627	2.04744	up		2
microtubule-associated protein 2	Mtap2	17756	0.00983525	-2.33956	down		2
MTERF domain containing 3	Mterfd3	74238	0.00033191	2.79008	up
myelocytomatosis oncogene	Myc	17869	0.0124697	-2.14939	down	miR-139-5p
myosin XVIIIa	Myo18a	360013	0.00177831	2.13829	up
neuron navigator 1	Nav1	215690	0.0289393	2.01403	up
neurobeachin	Nbea	26422	0.00354001	2.33656	up		2
neural cell adhesion molecule 1	Ncam1	17967	0.00714586	-2.07002	down
neighbor of Punc E11	Nope	56741	0.00213262	2.86463	up
nephroblastoma overexpressed gene	Nov	18133	0.00611431	-2.41273	down
NADPH oxidase 4	Nox4	50490	0.0124315	-2.16302	down
neuropeptide Y receptor Y1	Npy1r	18166	0.014567	-4.88817	down
nuclear receptor binding protein 2	Nrbp2	223649	0.0491582	3.73893	up	miR-126-3p,	2
osteoglycin	Ogn	18295	0.0244522	2.80495	up
PDZ binding kinase	Pbk	52033	0.0488374	-2.14474	down		2
pyruvate carboxylase	Pcx	18563	0.00900466	2.24424	up
phosphodiesterase 8A	Pde8a	18584	0.00313832	3.44095	up
platelet derived growth factor receptor, alpha polypeptide	Pdgfra	18595	0.00376607	2.39592	up
phosphatase and actin regulator 2	Phactr2	215789	0.0265809	2.55116	up
phytanoyl-CoA hydroxylase	Phyh	16922	0.00408808	2.1657	up	miR-126-3p
phosphoinositide-3-kinase interacting protein 1	Pik3ip1	216505	0.00580308	2.0153	up
similar to PTEN induced putative kinase 1 /// PTEN induced putative kinase 1	Pink1	68943	0.0171891	2.09391	up
placenta-specific 8	Plac8	231507	0.00297027	-3.38763	down		2
phospholipase C, beta 4	Plcb4	18798	0.0213023	2.08047	up		2
polo-like kinase 4 (Drosophila)	Plk4	20873	0.0410803	-2.79391	down	miR-34b-3p
phospholipid transfer protein	Pltp	18830	0.0235634	2.20457	up	miR-126-3p, miR-30a*	2
peripheral myelin protein 22	Pmp22	18858	0.027171	2.67099	up
pogo transposable element with KRAB domain	Pogk	71592	0.000722238	4.06333	up		2
PRELI domain containing 2	Prelid2	77619	0.00140944	-3.3272	down
proline arginine-rich end leucine-rich repeat	Prelp	116847	0.0130346	4.61401	up
proline rich 11	Prr11	270906	0.0224954	-2.14704	down
phosphoserine aminotransferase 1	Psat1	107272	0.0060813	-2.06394	down	miR-106b,-17,-20a, -214	2
prostaglandin-endoperoxide synthase 2	Ptgs2	19225	0.042421	-7.82767	down
RAB7, member RAS oncogene family-like 1	Rab7l1	226422	0.00715917	2.29207	up
RAS p21 protein activator 1	Rasa1	218397	0.0159238	-2.04843	down	miR-130a, miR-19b, miR-214
RAS-like, family 12	Rasl12	70784	0.00438436	2.26477	up
Rho-related BTB domain containing 3	Rhobtb3	73296	0.04986	-2.02147	down		2
ras homolog gene family, member U	Rhou	69581	0.0410378	2.00419	up
reticulon 4 receptor-like 2	Rtn4rl2	269295	0.0051182	2.01376	up		2
plasma membrane associated protein, S3-12	S3-12	57435	0.0073075	2.72006	up
sacsin	Sacs	50720	0.0280681	-3.98319	down	miR-106b,-17,-20a,-26a
SAM and SH3 domain containing 1	Sash1	70097	0.0194046	2.00097	up	miR-28*	2
special AT-rich sequence binding protein 1	Satb1	20230	0.00426053	5.54478	up
suprabasin	Sbsn	282619	0.0355432	2.2777	up		2
sciellin	Scel	64929	0.00552635	3.3806	up		2
serum deprivation response	Sdpr	20324	0.0441734	-2.33834	down
selectin, platelet	Selp	20344	0.0115797	-6.07412	down
sema domain, immunoglobulin domain (Ig), short basic domain, secreted, (semaphor	Sema3c	20348	0.00166638	2.6724	up		2
selenoprotein P, plasma, 1	Sepp1	20363	0.000559783	4.36239	up
small EDRK-rich factor 1	Serf1	20365	0.0176484	2.04392	up		4
serine (or cysteine) peptidase inhibitor, clade B, member 1a	Serpinb1a	66222	0.0167919	2.3487	up
serine (or cysteine) peptidase inhibitor, clade B, member 2	Serpinb2	18788	0.0120629	-7.56153	down
similar to Sesn1 protein /// sestrin 1	Sesn1	140742	0.0243638	2.251	up
secreted frizzled-related protein 1	Sfrp1	20377	0.00296846	2.5557	up
SFT2 domain containing 2	Sft2d2	108735	0.00102272	2.11737	up
src family associated phosphoprotein 2	Skap2	54353	0.00940752	2.07577	up
solute carrier family 10 (sodium/bile acid cotransporter family), member 6	Slc10a6	75750	0.0162097	2.55557	up		2
solute carrier family 24 (sodium/potassium/calcium exchanger), member 3	Slc24a3	94249	0.00709767	3.09979	up
solute carrier family 39 (zinc transporter), member 10	Slc39a10	227059	0.0272353	-2.04628	down
solute carrier family 45, member 3	Slc45a3	212980	0.00224376	2.42251	up		2
solute carrier organic anion transporter family, member 2a1	Slco2a1	24059	0.0379053	4.23879	up		2
slit homolog 2 (Drosophila)	Slit2	20563	0.0183518	-3.23545	down
SWI/SNF related, matrix associated, actin dependent regulator of chromatin, subf	Smarcc2	68094	0.0410771	2.11014	up
structural maintenance of chromosomes 2	Smc2	14211	0.0383367	-3.11053	down
structural maintenance of chromosomes 4	Smc4	70099	0.0185203	-2.16471	down
SPARC related modular calcium binding 1	Smoc1	64075	0.0010642	3.77835	up
sushi, nidogen and EGF-like domains 1	Sned1	208777	0.0261652	6.16383	up	miR-28*, miR-30*	2
sphingosine kinase 1	Sphk1	20698	0.0308786	2.42265	up	miR-126-3p	2
StAR-related lipid transfer (START) domain containing 4	Stard4	170459	0.0433022	-2.0403	down		2
sulfatase 2	Sulf2	72043	0.0117589	2.18194	up		2
synaptopodin	Synpo	104027	0.00429896	2.339	up		2
transforming, acidic coiled-coil containing protein 1	Tacc1	320165	0.0213717	2.00952	up		2
transgelin	Tagln	21345	0.024546	-2.31968	down	miR-139-5p
transporter 2, ATP-binding cassette, sub-family B (MDR/TAP)	Tap2	21355	0.012893	2.40974	up
t-complex 11 (mouse) like 2	Tcp11l2	216198	0.00600522	2.60779	up
tissue factor pathway inhibitor	Tfpi	21788	0.0102132	6.55317	up	miR-126-3p
transforming growth factor, beta induced	Tgfbi	21810	0.0162758	-3.97632	down
thrombospondin 2	Thbs2	21826	0.0071706	2.09631	up
predicted gene, ENSMUSG00000045455 /// translocase of inner mitochondrial membra	Timm8a1	30058	0.0238958	-2.02209	down	miR-193b	2
tolloid-like	Tll1	21892	0.0292408	-3.17367	down		2
toll-like receptor 4	Tlr4	21898	0.0130018	2.00118	up
transmembrane 4 superfamily member 1	Tm4sf1	17112	0.0333943	-2.29513	down	miR-574-3p
transmembrane protein 140	Tmem140	68487	0.00230544	3.13024	up
transmembrane protein 158	Tmem158	72309	0.00550462	4.97217	up
transmembrane protein 47	Tmem47	192216	0.0274427	-2.76347	down		2
transmembrane protein 86A	Tmem86a	67893	0.00391495	3.59264	up
tenascin C	Tnc	21923	0.00455905	-2.38479	down	miR-34b-3p, miR-574-3p	2
tumor necrosis factor receptor superfamily, member 11b (osteoprotegerin)	Tnfrsf11b	18383	0.0497626	-4.55631	down
tenascin XB	Tnxb	81877	0.0226267	2.96197	up	miR-126-3p	2
tribbles homolog 3 (Drosophila)	Trib3	228775	0.0177069	-2.30897	down
teashirt zinc finger family member 2	Tshz2	228911	0.00237886	2.63182	up		2
Ttk protein kinase	Ttk	22137	0.0155032	-2.01091	down		2
tweety homolog 2 (Drosophila)	Ttyh2	117160	0.0493776	2.23857	up
unc-5 homolog C (C. elegans)	Unc5c	22253	0.0159357	-2.39091	down
ubiquitin specific peptdiase 1	Usp1	230484	0.0475607	-2.75467	down	miR-34b-3p	2
vitamin D receptor	Vdr	22337	0.0311331	2.12807	up		4
very low density lipoprotein receptor	Vldlr	22359	0.0128101	-5.60974	down	miR-106b,-17, -20a, -26a
WNT1 inducible signaling pathway protein 1	Wisp1	22402	0.00257515	-2.21091	down
xanthine dehydrogenase	Xdh	22436	0.00917147	2.02934	up
zinc finger protein 106	Zfp106	20402	0.0441778	-2.16565	down
zinc finger protein 422	Zfp422	67255	0.000179464	-10.6283	down
predicted gene, EG665516 /// predicted gene, EG666036 /// predicted gene, EG6687	Phgdh	236539	0.00433753	-2.04911	down
RIKEN cDNA 1190002H23 gene	1190002H23Rik	66214	0.00564954	2.59305	up
RIKEN cDNA 1200015N20 gene	1200015N20Rik	71721	0.0117572	2.33102	up
RIKEN cDNA 1700012D01 gene	1700012D01Rik	72243	0.00920454	2.03778	up
RIKEN cDNA 2810416G20 gene	2810416G20Rik	100040353	0.0171974	2.50761	up	miR-126-3p	2
RIKEN cDNA 4632434I11 gene	4632434I11Rik	74041	0.0195725	-2.59829	down	miR-17, miR-20a	2
RIKEN cDNA 4930503L19 gene	4930503L19Rik	269033	0.0468013	-2.37012	down	miR-193b
RIKEN cDNA 6230424C14 gene	6230424C14Rik	67786	0.0366406	2.24138	up
RIKEN cDNA 6330406I15 gene	6330406I15Rik	70717	0.00328208	2.41002	up
RIKEN cDNA 6330500D04 gene	6330500D04Rik	193385	0.00651676	-2.83282	down	miR-130a
RIKEN cDNA 6330503C03 gene	6330503C03Rik	76156	0.0168838	-2.21219	down	miR-193b
RIKEN cDNA 6620401M08 gene	6620401M08Rik	75744	0.0144252	-2.15332	down
RIKEN cDNA A630033H20 gene	A630033H20Rik	213438	0.00331784	-2.1629	down		2
RIKEN cDNA A730054J21 gene	A730054J21Rik	320862	0.0140602	-2.00568	down
